# Supplementary material for: Translating AI to the Bedside with Physician Buy-In: Recommendations from a Meta-Analysis and Systematic Review of the Literature
Source: Bioengineering (Basel). 2025 Dec 16;12(12):1363. doi: 10.3390/bioengineering12121363 (PMC12729787; doi:10.3390/bioengineering12121363)
Supplement: Supplementary file 1 [file bioengineering-12-01363-s001.zip]

Archive with 1 entries (1 files):
- bioengineering-3977089-supplementary.pdf
